# Supplementary material for: Using Non-Pharmaceutical Interventions and High Isolation of Asymptomatic Carriers to Contain the Spread of SARS-CoV-2 in Nursing Homes
Source: Life (Basel). 2022 Jan 26;12(2):180. doi: 10.3390/life12020180 (PMC8877375; doi:10.3390/life12020180)
Supplement: Supplementary file 1 [file life-12-00180-s001.zip]

Archive with 1 entries (1 files):
- life-1495286-SI.pdf
